# Supplementary material for: Fever as an initial manifestation of spondyloarthritis: A retrospective study
Source: PLoS One. 2017 Sep 14;12(9):e0184323. doi: 10.1371/journal.pone.0184323 (PMC5598956; doi:10.1371/journal.pone.0184323)
Supplement: S1 File — (XLSX) [file pone.0184323.s001.xlsx]

## Sheet: Total
Diagnosis	Gender	Symptom	Adm_Day	BMI	Age	Underlying Dz	CC	fever	HLAB27	IBP	pph.arthritis	enthesitis	Pre_Infection	Infection_detail	psoriasis_Hx	psoriasis_current	uveitis	IBD	Family Hx	NSAIDs	ESR	CRP	CRP elevation	SI_MRI	SI_XR	ASAS_axial	ASAS_pph.
SeS	M			20.43	27	0	finger pip pain, knee, shoulder, chin	0	1	1	1	1	0	0	0	0	0	0	0	1	3	0.4	0	0	0	1	1
AS	F			22.27	39	0	peri-sternal pain	0	1	0	0	1	0	0	0	0	1	0	0	1	15	4.9	0	1	1	1	0
AS	F			19.37	67	OA	2-3년 전부터 both knee pain (Lt > Rt), hand joint pain, LBP	0	1	1	1	0	0	0	0	0	0	0	0	0	19	0.5	0	1	1	1	1
AS	F			22.35	24	0	골반 통증 - 3개월	0	1	1	0	1	0	0	0	0	0	0	0	1	10	2.3	0	1	1	1	0
AS	M			23.99	49	0	Lt. foot pain	0	1	0	1	0	0	0	0	0	0	0	0	1	50	2.6	0	1	1	0	1
AS	M			19.84	48	0	LBP	0	1	1	0	0	0	0	0	0	0	0	0	1	12	1.2	0	1	1	1	0
AS	F			16.18	32	0	LBP	0	1	1	0	0	0	0	0	0	0	0	0	1	40	0.5	0	1	1	1	0
SeS	F			24.09	43	0	Rt. 4th MCP pain, Rt. sternum pain	0	1	0	1	1	0	0	0	0	0	0	0	0	60	5.7	0	0	1	0	1
AS	F			21.91	63	0	Multiple arthralgia	0	1	1	1	0	0	0	0	0	0	0	0	1	120	65.4	1	1	1	1	1
AS	F			21.34	54	HTN	LBP,multiple arthralgia	0	1	1	1	1	0	0	1	0	0	0	0	0	15	1	0	1	1	1	1
AS	F			18.82	21	0	Rt knee, Rt ankle pain x 2년젼. Lt knee pain alternating +Rt achelles pain	0	0	1	1	1	1	PID	0	0	0	0	0	0	10	0.3	0	1	1	1	1
AS	F			23.73	28	0	Rt. ankle pai	0	1	1	1	0	0	0	0	0	0	0	0	0	14	0.6	0	1	1	1	1
AS	M				46	0	Pelvic pain	0	1	0	0	1	0	0	0	0	0	0	0	1	21	14.3	1	1	1	0	1
AS	M			18.83	25	0	LBP,hip pain	0	1	1	0	0	0	0	0	0	0	0	1	1	12	1.6	0	1	1	1	0
AS	F				21	0	intermittant SI joint pain	0	1	0	0	1	0	0	0	0	0	0	0	1	90	17.4	1	1	1	0	1
AS	F			20.94	35	0	LBP,hand arthralgia	0	1	1	1	0	0	0	0	0	1	0	0	0	14	0.3	0	1	1	1	1
AS	F			18.55	26	0	pain, both knee, hand, and Rt. ankle Rt hand Rt ankle	0	1	1	1	0	0	0	0	0	1	0	0	0	115	9.4	1	1	1	1	1
AS	F			20.2	27	0	right SI joint pain , uveitis	0	1	1	0	0	0	0	0	0	1	0	0	0	63	3.6	0	1	1	1	0
ReA	M			27.46	46	gout	Multiple arthralgia	0	1	0	1	0	1	Circinate Balantitis	0	0	0	0	0	0	21	18.3	1	1	1	0	1
AS	M			24.51	54	0	LBP	0	0	1	0	0	0	0	0	0	0	0	0	0	14	1.1	0	1	1	1	0
AS	M			23.88	20	0	hip joint pain	0	1	1	0	0	0	0	0	0	0	0	0	1	32	8.54	1	1	1	1	0
AS	M			25.69	42	0	upper back pain	0	1	1	0	0	0	0	0	0	1	0	0	1	55	3.1	0	1	1	1	0
AS	M			21.91	41	0	back pain, uveitis	0	1	1	0	0	0	0	0	0	1	0	0	1	14	2.1	0	1	1	1	0
AS	M			23.24	39	s/p RCC	Rt. Wrist pain	0	1	0	1	1	0	0	0	0	0	0	0	1	27	38.9	1	1	1	0	1
PsA	M			27.16	18	psoriasis	back pain	0	0	1	1	1	0	0	1	1	0	0	0	1	12	0.5	0	1	1	1	1
AS	M			19.69	22	0	Lt. pelvic pain	0	1	1	0	0	0	0	0	0	0	0	0	1	17	12.6	1	1	1	1	0
AS	M			24.22	46	0	pph.arthralgia	0	1	0	1	0	0	0	0	0	0	0	0	1	83	27.1	1	1	1	0	1
AS	M			16.65	20	1	LBP,pelvic pain	0	1	1	0	0	0	0	0	0	0	0	0	1	71	57.8	1	1	1	1	0
AS	M			19.4	64	0	Lt. wrist & PIP & DIP & Knee pain , swelling , tenderness	0	1	0	1	0	0	0	0	0	0	0	0	1	85	103.7	1	1	1	0	1
AS	F			24.84	37	recur.uveitis	back pain	0	1	1	0	0	0	0	0	0	1	0	0	1	75	30.2	1	1	1	1	0
AS	F			18.59	31	0	buttock pain	0	0	1	1	0	0	0	0	0	0	0	0	1	46	28.8	1	1	1	1	1
SeS	M			22.86	26	0	Rt. knee swelling	0	1	1	1	0	0	0	0	0	0	0	0	1	14	11.26	1	0	1	1	1
AS	M			22.72	26	0	LBP,hip joint pain	0	0	1	0	0	0	0	0	0	0	0	0	1	22	10.97	1	1	1	1	0
AS	M			17.28	23	0	hip pain, scoliosis	0	1	1	0	0	0	0	0	0	0	0	0	1	21	2.7	0	1	1	1	0
AS	M			26.4	42	0	posterior neck pain	0	1	1	0	0	0	0	0	0	0	0	0	1	95	26.6	1	1	1	1	0
AS	F			21.99	24	0	LBP,achilles Td	0	1	1	0	1	0	0	0	0	0	0	0	1	43	0.52	0	1	1	1	0
AS	M			24.22	26	uveitis	LBP	0	1	1	0	0	0	0	0	0	0	0	0	1	13	0.7	0	1	1	1	0
AS	M			22.99	26	0	LBP	0	1	1	0	0	0	0	0	0	0	0	0	0	12	4.9	0	1	1	1	0
AS	M			25.23	62	0	Multiple arthralgia	0	1	1	1	1	0	0	0	0	0	0	0	0	75	30.8	1	1	1	1	1
AS	M			19.92	30	0	back pain	0	1	1	0	0	0	0	0	0	0	0	0	0	36	27.84	1	1	1	1	0
AS	F	2		19.71	58	0	LBP	0	1	1	1	0	0	0	0	0	0	0	0	0	96	16.97	1	1	1	1	1
ReA	M	0.1		24.11	19	0	3주전 왼쪽 고관절에 심한 통증 -> 4일후 호전, 왼쪽 heel pad pain 시작-> Rt elbow pain (팔을 구부리기 어렵다) -> Rt knee pain (2일전부터), Lt knee pain (mild)	0	1	0	1	1	0	0	0	0	0	0	0	0	86	86.2	1	1	1	0	1
AS	M	3		22.49	36	0	back pain, HLA B 27 +	0	1	1	1	1	0	0	0	0	0	0	0	1	87	26	1	1	1	1	1
AS	F	0.6		23.03	56	DM	back pain	0	1	1	1	0	0	0	0	0	0	0	0	0	98	40.81	1	1	1	1	1
AS	M	1		22.16	20	0	pph.arthralgia	0	1	1	1	1	0	0	0	0	0	0	0	1	107	61.67	1	1	0	1	1
AS	F	2		19.49	28	Uterine myoma	LBP	0	0	1	0	0	0	0	0	0	0	0	0	1	11	0.45	0	1	0	1	0
AS	M	10		20.76	30	0	LBP,pelvic pain	0	1	1	0	0	0	0	0	0	0	0	0	1	16	24.4	1	1	1	1	0
AS	M	10		18.93	31	Behcet	back pain	0	1	1	1	0	0	0	0	0	1	0	0	0	56	22.35	1	1	1	1	1
PsA	F	0.6(건선4년)			48	psoriasis, uveitis	pph.arthralgia	0	1	1	1	0	0	0	1	1	1	0	0	1	21	0.4	0	2(촬영안함)	0	1	1
AS	M	5		19.15	58	0	neck pain, morning back pain, B27+	0	1	1	1	0	0	0	0	0	1	0	1	1	92	13.9	1	2	1	1	1
AS	M	0.5			25	0	Pelvic pain	0	0	1	1	1	0	0	0	0	0	0	0	1	23	2.6	0	1	1	1	1
AS	F	3			44	0	neck stiffness	0	1	1	0	0	0	0	0	0	0	0	0	1	75	6.2	0	2	1	1	0
AS	M	1			24	0	Both(Rt>>Lt) hip pain	0	1	1	0	1	0	0	0	0	0	0	0	1	33	10.8	1	2	1	1	0
PsA	F	0.6			50	0	Lt 5th DIP, Lt pelvic pain	0	0	0	1	1	0	0	1	1	0	0	0	0	93	11.7	1	2	0	0	1
AS	M	10			28		both hip pain	0	1	1	0	0	0	0	0	0	0	0	0	1	24	1.8	0	1	1	1	0
ReA	M	0.3		25.89	34	UC	목 뒤쪽, 양 팔의 근육부위, 손이 결리고 통증	0	1	0	1	1	1	4개월전 전립선염	0	0	0	1	0	1	7	2	0	0	0	0	1
PsA	M	0.6		31.25	44	gout, psoriasis, CAOD, s/p stent insertion, panic dis.	발바닥, 발뒤꿈치 등의 통증	0	0	1	1	1	0	1	1	1	0	0	0	0	56	13.4	1	2	1	1	1
PsA	F	0.3			55	psoriasis, Rt. Nephrectomy d/t stone	양쪽의 발바닥의 통증이 매우 심하여 디디기가 힘들고, 양 팔의 저림이 심하여	0	0	0	1	1	0	0	1	1	0	0	0	0	26	1	0	2	1	0	1
AS	M	10			51	0	back stiffness	0	0	1	0	0	0	0	0	0	0	0	0	1	16	0.4	0	2	1	1	0
PsA	M	0.2		25.34	43	0	bilateral hip area pain	0	0	0	1	0	0	0	1	1	0	0	0	0	95	84.8	1	2	1	0	1
AS	F	1		21.93	57	0	LBP,pelvic pain, both	0	1	1	0	0	0	0	0	0	0	0	0	1	15	0.7	0	2	1	1	0
PsA	M	15			29	0	Arthritis + Lt 2nd PIP, Rt 2nd MCP	0	0	0	1	0	0	0	1	1	0	0	0	0	29	1.4	0	0	0	0	1
ReA	M	0.3		20.76	27	0	Rt inguinal pain 열 많이 난다.	1	0	0	1	0	1	1달전 전신 알레르기, 구토	0	0	0	0	0	0	73	49	1	2	1	0	1
AS	M	10			31	0	Rt<Lt shoulder pain x 3월	0	1	1	0	0	0	0	0	0	0	0	0	1	35	10.5	1	2	1	1	0
AS	M	15		26.67	28	0	LBP	0	1	1	1	1	0	0	0	0	1	0	0	0	30	3.3	0	0	1	1	1
AS	M	1			26	0	LBP,heel pain	0	1	1	0	1	0	0	0	0	0	0	0	0	70	40.3	1	2	1	1	0
SeS	M	2			45	uveitis	LBP	0	0	1	0	0	0	0	0	0	1	0	0	0	15	1	0	0	1	1	0
AS	M	3			37	HBV,uveitis	shjoulder, SI jiont pain	0	1	1	1	0	0	0	0	0	1	0	0	1	56	33.2	1	0	1	1	1
EnA	F				39	UC	pph.arthralgia	0	0	0	1	0	0	0	0	0	0	1	0	0	33	1.4	0	2	0	0	1
AS	M	20		26.99	53	uveitis	back pain, pelvic, pain	0	1	1	0	0	0	0	0	0	1	0	0	0	39	11.4	1	2	1	1	0
AS	M	20			38	psoriasis	back pain, hip pain	0	1	1	0	0	0	0	1	0	0	0	0	0	25	3.6	0	2	1	1	0
AS	F	2			27	0	baxk pain 2년째 (Rt SI joint pain	0	1	1	0	0	0	0	0	0	0	0	0	0	7	0.5	0	1	1	1	0
AS	F	4		26.06	49	0	back pain, pph.arthritis	0	1	1	1	0	0	0	0	0	0	0	0	1	29	1.4	0	1	1	1	1
AS	M	0.3		19.69	22	0	SI joint pain, Lt.	0	1	1	0	0	0	0	0	0	0	0	0	1	17	12.6	1	2	1	1	0
AS	M	28			46	uveitis	back pain	0	1	1	0	0	0	0	0	0	1	1	1	1	14	0.3	0	2	1	1	0
ReA	M	1		22.76	27	0	both knee pain 11months	0	1	0	1	0	1	6개월전STD	0	0	0	0	0	0	10	0.4	0	0	1	0	1
AS	M	0.5			36	Behcet	LBP	0	1	1	1	1	0	0	0	0	0	0	0	1	33	7.7	0	2	1	1	1
AS	F	2		18.59	31	0	hip pain	0	0	1	1	0	0	0	0	0	0	0	0	1	46	28.8	1	1	1	1	1
AS	M	5			42		Both knee pain (Rt.>Lt.) Rt, 쪽 swelling	0	0	1	1	0	1	UTI	0	0	0	0	0	1	13	0.9	0	0	1	1	1
AS	F	10			31	0	back pain	0	1	1	0	0	0	0	0	0	0	0	0	1	39	2.28	0	2	1	1	0
AS	M	1		22.46	24	0	Pelvic pain	0	1	1	0	0	0	0	0	0	0	0	0	1	90	77.5	1	0	1	1	0
AS	M	3			39	0	Pelvic pain, LBP	0	1	1	0	0	0	0	0	0	0	0	0	1	40	9.11	1	1	1	1	0
SeS	F	4			39	0	hand arthralgia	0	1	1	1	0	0	0	0	0	0	0	0	1	50	0.3	0	2	0	0	1
AS	M	30		27.7	62	0	neck pain, LBP (30YA)	0	1	1	0	0	0	0	0	0	0	0	0		45	36.7	1	2	1	1	0
AS	M	2			26	psoriasis	Lt scapular pain	0	1	1	1	0	0	0	1	1	0	0	0	0	23	43.9	1	1	1	1	1
SeS	M	1			31	0	Lt. G. toe painful swelling, LOM	0	1	0	0	0	0	0	0	0	0	0	0	1	11	1.51	0	2	1	0	1
SeS	F	1			26	0	발가락,발목, heel pain	0	1	0	1	1	0	0	0	0	1	0	0	1	14	1.12	0	2	1	0	1
PsA	F	2			29	psoriasis(20YA)	multiple arthralgia	0	0	0	1	1	0	0	1	1	0	0	0	1	7	0.38	0	2	0	0	1
PsA	F	0.3			39	pustular psoraisis	Rt knee, Rt foot pain	0	0	0	1	1	0	0	1	1	0	0	0	1	45	0.84	0	2	1	0	1
UnS	M	1			22	0	Lt pelvic discomfort	0	1	0	0	0	0	0	0	0	0	0	0	1	13	0.4	0	1	1	0	0
UnS	M	0.5			24	0	심한 다리통증으로 왼쪽대퇴골두염증?(고관절염?)	0	1	0	1	0	0	0	0	0	0	0	0	0	11	1.8	0	1	1	0	1
AS	M	0.4			50	3살 때 소아마비	back pain	0	1	1	0	0	0	0	0	0	0	0	0	0	114	35.2	1	1	1	1	0
AS	M	0.4			25	0	오른쪽무릎에 부종	0	1	1	1	0	0	0	0	0	0	0	0	1	8	17	1	2	1	1	1
AS	M	10			26	0	LBP	0	1	1	0	0	0	0	0	0	0	0	0	1	12	4.94	0	1	1	1	0
AS	M	8		18.37	53	0	neck stiffness	0	0	0	0	0	0	0	0	0	0	0	0	1	64	14.19	1	2	1	1	0
AS	M			36.09	22	0	LBP	0	1	1	0	0	0	0	0	0	0	0	0	1	14	0.91	0	0	1	1	0
AS	M	0.6			49	0	LBP	0	0	1	0	0	0	0	0	0	0	0	0	0	30	2.8	0	2	1	1	0
AS	M	4			33	0	LBP	0	1	1	0	0	0	0	0	0	0	0	0	0	45	17.18	1	2	1	1	0
AS	M	0.3		20.42	35	0	cervicalgia,LBP	0	1	1	0	1	0	0	0	0	0	0	0	1	71	4.3	0	1	1	1	0
AS	M	20		25.54	75		LBP	0	0	1	0	0	0	0	0	0	0	0	0	1	99	51	1	2	1	1	0
			재원일수
ReA	F	1MA	17	22.43	66	synovitis of lt. knee	간헐적인 발열, 설사, 복통, Lt. knee swelling	38.4	1	0	1	0	1	AGE	0	0	0	0	0	0	120	75.5	1	1	1	1	1
ReA	M	1MA	12	17.96	26	0	arthritis(both knee, Rt. elbow), neck pain for 2wks, fever for 3d	38.9	1	1	1	0	1	2015.10월 말(2개월 전) 공사장에서 녹슨 못에 Lt foot 찔림 - Lt. foot pain	0	0	0	0	0	1	83	133.3	1	2	0	0	1
AS	F	1MA	8	17.75	45	0	3일 전부터 back pain 및 전신 관절통, 내원 전날 40도	39	0	1	1	0	0	0	0	0	0	0	0	0	3	4.2	0	1	1	1	1
AnU	F	1MA	6	19.47	19	0	APN	38.7	0	0	1		1	내원 2개월,1개월전 APN, 내원2주전 퇴원	0	0	1	0	0	0	10	1.2	0	1	2	0	1
SeS	M	2DA	25	24.11	25	0	left knee pain	38.6	1	0	1	1	0	0	0	0	0	0	0	1	75	297	1	1	1	1	1
PsA	M	3DA	9	22.53	35	psoriasis, A.fib	fever, myalgia,r/o adrenal insufficiency	38.7	0	0	1	1	0	culture (-)	1	1	0	0	0	0	62	238.3	1	2	0	0	1
SeS	M	2MA	27	20.52	47	gastric adenoca.	multiple pain (Rt. knee ,Lt. knee ankle. Knee) + back pain	38.7	1	0	1	1	0	0	0	0	0	0	0	0	97	54.2	1	2	0	0	1
AS	M	4WA	7	19.4	66	CD	both upper limb, NSAID induced GI bleeding	38.4	1	1	1	1	0	0	0	0	0	0	0	0	77	101.3	1	2	1	1	1
EnA	M	1WA	10	20.76	39	UC(pancolitis),( 1996년 7월 local에서 UC(pancolitis) 진단)	Fever, foot pain	39.4	2	0	1	1	0	0	0	0	0	0	0	0	42	97.93	1	2	2	0	1
AS	M	2WA	38	22.94	38	0	Hip joint pain, left	38.9	2	1	1	1	0	0	0	0	0	0	0	0	120	135.1	1	1	1	1	1
ReA	M	1MA	15	27.64	38	0	1개월전, 3일전부터 fever, polyarthralgia, skin rash	39.5	0	0	1	0	1	내원 40일전 acute tonsilitis치료후 호전	0	0	0	0	0	0	45	171.76	1	2	0	0	1
ReA	M		9	22.84	29	0	sacral joint pain 우안 시력 저하(uveitis) knee pain	39	1	0	1	1	1	내원 50일전 인도여행뒤 diarrhea, fever	0	0	1	0	0	0	120	236.2	1	2	1	1	1
ReA	F	1MA	10	22.67	31	0	Both knee swelling. Fever	38.8	0	0	1	0	1	내원 1개월전 분만후 산후조리원에서 발생한 both knee swelling, anti쓰면서 경과 호전되어 내원 보름전 퇴원하였다가 증상 recur_ ( joint aspiraiton상 WBC 각각 11500,17000로 septic가능성 낮음)	0	0	0	0	0	1	114	205.57	1	2	2	0	1
ReA	F	1WA	15	19.53	56	thyroid cancer,DM	fever, chilling, both knee pain	38.8	2	0	1	0	2	내원 1일전부터 fever, chilling sense있었고, left knee swelling, both arm, leg의 skin rash 호소	0	0	0	0	0	1	40	106.09	1	2	2	0	1
ReA	F	3DA	10	20.54	30	0	3일전 음주 후부터 발생한 multiple arthralgia. Fever	38.7	0	0	1	0	1	3주전 출산, mastitis감염으로 인한 발열 가능성	0	0	0	0	0	1	22	141.77	1	2	2	0	1
AS	M	10DA	10	24.22	22	psoriasis, IgAN,HTN	fever, Both ankles,Lt knee 에 pain & swelling	38.7	1	1	1	0	0	0	1	0	0	0	0	1	79	257	1	1	1	1	1
ReA	M	3WA	20	19.31	40	HIV, Syphilis	multiple arthritis	39.1	0	0	1	1	1	한달 전 yellow urthethral discharge 로 local 에서 요도염 치료로 4일간 medication -> 3주전부터 multiple arthralgia	0	0	0	0	0	0	120	158	1	2	1	0	1
AnU	F	10DA	9	21.56	51	0	fever, blurred vision, arthralgia	39.2	0	0	1	0	2	내원 1개월전 모기에 물린 후 fever, sore throat발생	0	0	1	0	0	0	120	186	1	2	2	0	1
ReA	M	5DA	20	25.28	61	HTN	dark colored urine, RUQ pain, knee pain * swelling	39	1	0	1	1	1	6월5일무렵dark colored urine-> 6월 12일 CBD stone removal ERCP후 경과 호전 -> 6월 20일 fever, Lt knee pain 발생	0	0	0	0	0	1	72	133	1	1	1	0	1
ReA	F	1WA	15	28.23	51	A-fib w/ MVR	both leg pain	39	0	0	1	1	1	R/O streptococcal pharyngitis (sore throat있고 ASO titer 650으로 상승하였으며 ceftriaxone사용하면서 fever subside되는 양상)	0	0	0	0	0	0	51	3.2	0	2	2	0	1
ReA	M	3WA	24	21.89	18	약 11년전 Rheumatic fever	1주일전부터 fever, joint pain((both hand,Lt knee)	38.7	0	0	1	0	2	fever focus찾지 못함poststreptococcal reactive arthritis 는 steroid 에 response 가 있다는 보고 가 있어 12.15 부터 PL 20mg 복용 시작한 후 fever subcide	0	0	0	0	0	1	81	9.62	1	2	2	0	1
SeS	M	1MA	12	18.94	23	0	fever, PNP, upper back pain, LBP, Lt buttock pain, Lt inguinal pain both leg pain (Lt >> Rt) thigh 전체	38.9	1	1	1	1	0	0	0	0	0	0	0	1	2	1.35	0	0	0	1	1
SeS	M	2MA	26	25.61	58	0	내원 2달 전부터 발생한 back pain & pph.pain	39.8	1	1	1	1	N	N	0	0	0	0	0	1	74	1.3	0	0	0	1	1
ReA	M	2WA	19	26.12	35	0	fever, multiple arthralgai	38.7	1	0	1	1	1	내원 3주전 watery diarrhea, 2주전 fever 및 다발성 관절염	0	0	0	0	0	1	43	3.26	0	2	1	0	1
SeS	M	10DA	15	24.62	57	0	10여일전 left thumb IP joint swelling, tenderness (+) , right knee pain 및 right foot으로의 pain, swelling	38.3	0	0	1	0	1	0	0	0	0	0	0	1	30	76.9	1	Y	1	0	1
ReA	M	3DA	8	19.71	23	0	fever,both hip joint pain	38.6	1	0	1	0	1	2008.9.11 watery diarrhea AGE (10DA)	0	0	0	0	0	1	98	20.9	1	0	1	0	1

## Sheet: Outpatient
Dx	WBC_0	Hb_0	PLT_0	Alb_0	Cr_0	ESR_0	CRP_0	NSAID_0	SSZ_0	steroid_0	MTX_0	TNF_0	Analgesics_0	WBC_at_6month	Hb_at_6month	PLT_at_6month	Alb_at_6month	Cr_at_6month	ESR_at_6month	CRP_at_6month	NSAID_at_6month	SSZ_at_6month	steroid_at_6month	MTX_at_6month	TNF_at_6month	Analgesics_at_6month	Gender	Sx	BMI	Underlying disease	fever	HLAB27	IBP	pph.arthritis	enthesitis	Pre_Infection	psoriasis_Hx	psoriasis_current	uveitis	IBD	Family Hx	NSAIDs	ESR	CRP	CRP elevation	SI_MRI	SI_XR	ASAS_axial	ASAS_pph.
UnD	3750	15.8	255	4.6	1.05	3	0.4	1	0	0	0	0	0	6690	15.3	248	4.7	1.07	4	2.1	1	0	0	0	0	0	M		20.43	0	0	1	1	1	1	0	0	0	0	0	0	1	3	0.4	0	0	0	1	0
AS	7850	13.9	399	4.6	0.7	15	4.9	1	0	1	0	0	0	5860	12.4	296	4.6	0.64	2	0.8	1	1	1	0	0	0	F		22.27	0	0	1	0	0	1	0	0	0	1	0	0	1	15	4.9	0	1	1	1	0
AS	4340	15.2	305	4.1	0.63	19	0.5	0	0	0	0	0	0	5240	14.7	282	4	0.66	8	0.4	1	0	0	0	0	0	F		19.37	OA	0	1	1	1	0	0	0	0	0	0	0	0	19	0.5	0	1	1	1	0
AS	9320	18.2	322	4	0.54	10	2.3	1	0	0	0	0	0	4730	14.2	297	4.7	0.56	2	0.5	1	1	0	0	0	0	F		22.35	0	0	1	1	0	1	0	0	0	0	0	0	1	10	2.3	0	1	1	1	0
AS	8340	13.7	229	4.4	0.86	50	2.6	1	1	0	0	0	0	5470	13.1	159	4.4	0.85	7	0.3	1	0	0	0	1	1	M		23.99	0	0	1	0	1	0	0	0	0	0	0	0	1	50	2.6	0	1	1	0	1
AS	9350	16.9	328	4.9	0.82	12	1.2	1	1	0	0	0	0	4950	16.3	317	4.7	0.79	2	0.6	1	1	0	0	0	0	M		19.84	0	0	1	1	0	0	0	0	0	0	0	0	1	12	1.2	0	1	1	1	0
AS	7400	12.9	244	4.3	0.61	40	0.5	1	0	0	0	0	0	7500	12.8	222	4.3	0.64	34	0.5	1	0	0	0	0	0	F		16.18	0	0	1	1	0	0	0	0	0	0	0	0	1	40	0.5	0	1	1	1	0
UnD	9350	13.7	358	4.3	0.68	60	5.7	1	0	0	0	0	0	6640	12.8	312	4.4	0.72	24	2.3	1	1	0	1	0	0	F		24.09	0	0	1	0	1	1	0	0	0	0	0	0	0	60	5.7	0	0	1	0	1
AS	5120	11.8	457	3.6	0.55	120	65.4	0	1	0	0	0	0	5680	14.2	379	4.3	0.51	63	5.5	0	1	0	0	0	0	F		21.91	0	0	1	1	1	0	0	0	0	0	0	0	1	120	65.4	1	1	1	1	0
AS	4940	14.5	183	4.3	0.58	15	1	1	1	0	1	0	0	7900	13.9	229	4	0.66	10	0.4	1	1	1	0	1	0	F		21.34	HTN	0	1	1	1	1	0	1	0	0	0	0	0	15	1	0	1	1	1	0
AS	7150	13	282	4.6	0.57	10	0.3	1	0	0	0	0	0	1387	14.1	387	4.6	0.64	5	0.4	1	1	1	0	1	0	F		18.82	0	0	0	1	1	1	1	0	0	0	0	0	0	10	0.3	0	1	1	1	0
AS	4600	12.1	254	4.3	0.58	14	0.6	1	0	0	0	0	0	8850	13	301	4.3	0.69	34	0.6	1	1	0	0	0	0	F		23.73	0	0	1	1	1	0	0	0	0	0	0	0	0	14	0.6	0	1	1	1	0
AS	9060	14.2	237	4.5	0.97	21	14.3	1	0	0	0	0	0	6160	15.7	204	4.3	1.08	13	5.5	1	1	0	0	0	0	M			0	0	1	0	0	1	0	0	0	0	0	0	1	21	14.3	1	1	1	0	1
AS	6180	17.3	259	4.6	0.76	12	1.6	1	1	0	0	0	0	6590	16.8	215	4.7	0.8	8	0.3	1	0	0	0	0	0	M		18.83	0	0	1	1	0	0	0	0	0	0	0	1	1	12	1.6	0	1	1	1	0
AS	5480	11.8	305	4.4	0.63	90	17.4	1	1	1	0	0	0	5910	11.2	252	4.3	0.7	15	0.5	1	1	1	1	0	0	F			0	0	1	0	0	1	0	0	0	0	0	0	1	90	17.4	1	1	1	0	1
AS	9600	13.3	237	4.4	0.47	14	0.3	0	0	0	0	0	0	11390	11.8	124	3.8	0.55	28	0.6	1	0	0	0	0	0	F		20.94	0	0	1	1	1	0	0	0	0	1	0	0	0	14	0.3	0	1	1	1	0
AS	11670	10.7	721	3.5	0.53	115	9.4	1	0	1	0	0	0	10520	13.6	330	4.4	0.63	34	3.2	1	0	1	1	1	0	F		18.55	0	0	1	1	1	0	0	0	0	1	0	0	0	115	9.4	1	1	1	1	0
AS	9010	12.3	258	4.1	0.58	63	3.6	1	1	0	0	0	0	6800	12.5	260	4.4	0.62	28	1	1	0	1	0	0	0	F		20.2	0	0	1	1	0	0	0	0	0	1	0	0	0	63	3.6	0	1	1	1	0
ReA	5120	11.8	457	3.6	0.55	21	18.3	1	0	0	0	0	0	5680	14.2	379	4.3	0.51	15	5.5	1	0	0	0	0	0	M		27.46	gout	0	1	0	1	0	1	0	0	0	0	0	0	21	18.3	1	1	1	0	1
AS	5500	15.1	202	5	0.86	14	1.1	1	1	0	0	0	0	4100	14.1	190	4.5	0.8	3	1.7	1	1	0	0	0	0	M		24.51	0	0	0	1	0	0	0	0	0	0	0	0	0	14	1.1	0	1	1	1	0
AS	8120	14.6	216	4.8	0.73	32	8.54	1	0	0	0	0	0	7200	14.6	161	4.6	0.74	2	1.8	1	1	0	0	0	0	M		23.88	0	0	1	1	0	0	0	0	0	0	0	0	1	32	8.54	1	1	1	1	0
AS	9050	14.8	325	4.3	0.79	55	3.1	1	1	0	0	0	0	10650	14.7	311	4.4	0.74	32	2	1	1	0	0	0	0	M		25.69	0	0	1	1	0	0	0	0	0	1	0	0	1	55	3.1	0	1	1	1	0
AS	7000	15.1	201	4.4	0.76	14	2.1	1	0	0	0	0	0	6260	14.7	200	4.4	0.92	9	0.8	1	1	0	0	0	0	M		21.91	0	0	1	1	0	0	0	0	0	1	0	0	1	14	2.1	0	1	1	1	0
AS	9180	14.3	205	3.7	1.22	27	38.9	1	0	1	0	0	0	8870	15.7	165	4.4	1.09	10	3.2	1	1	1	0	0	0	M		23.24	s/p RCC	0	1	0	1	1	0	0	0	0	0	0	1	27	38.9	1	1	1	0	1
PsA	6200	16.1	221	4.6	0.73	12	0.5	1	0	0	0	0	0	4840	15.7	217	4.5	0.64	13	0.6	1	0	0	0	0	0	M		27.16	psoriasis	0	0	1	1	1	0	1	1	0	0	0	1	12	0.5	0	1	1	1	0
AS	6460	12.6	273	4	0.77	17	12.6	1	1	0	0	0	0	6250	13.9	263	4.3	0.77	19	9.8	1	1	0	0	0	0	M		19.69	0	0	1	1	0	0	0	0	0	0	0	0	1	17	12.6	1	1	1	1	0
AS	9910	13.3	443	3.7	0.72	83	27.1	1	1	0	0	0	1	11210	12.8	398	3.7	0.72	78	23	1	1	0	0	0	1	M		24.22	0	0	1	0	1	0	0	0	0	0	0	0	1	83	27.1	1	1	1	0	1
AS	8800	13.4	515	3.9	0.68	71	57.8	1	1	0	0	0	0	9010	14.1	384	4.1	0.75	17	6.1	1	1	0	0	0	0	M		16.65	1	0	1	1	0	0	0	0	0	0	0	0	1	71	57.8	1	1	1	1	0
AS	8670	7.5	312	2.1	0.73	85	103.7	0	1	1	0	0	1	7750	11.5	135	3.8	0.9	28	3.9	1	1	1	1	0	0	M		19.4	0	0	1	0	1	0	0	0	0	0	0	0	1	85	103.7	1	1	1	0	1
AS	7330	12.8	280	4.3	0.5	75	30.2	1	0	0	0	0	0	8070	13.5	233	4.5	0.52	18	5.5	1	1	0	0	0	0	F		24.84	recur.uveitis	0	1	1	0	0	0	0	0	1	0	0	1	75	30.2	1	1	1	1	0
AS	6010	13	307	4.6	0.56	46	28.8	1	1	0	0	0	0	4170	12.6	248	4.4	0.54	2	0.4	1	1	0	0	0	0	F		18.59	0	0	0	1	1	0	0	0	0	0	0	0	1	46	28.8	1	1	1	1	0
UnD	1009	15.7	200	4.6	0.91	14	11.26	1	1	0	0	0	0	12270	15.5	278	4.6	0.82	32	16.1	1	1	1	1	0	1	M		22.86	0	0	1	1	1	0	0	0	0	0	0	0	1	14	11.26	1	0	1	1	0
AS	8990	14.6	279	4	0.84	22	10.97	1	0	0	0	0	0	8490	15.6	306	4.3	0.71	18	6.7	1	0	0	0	0	1	M		22.72	0	0	0	1	0	0	0	0	0	0	0	0	1	22	10.97	1	1	1	1	0
AS	8650	15.1	241	4.4	1.07	21	2.7	1	1	0	0	0	0	6760	14.6	225	4.4	0.83	13	1.6	1	1	0	0	0	0	M		17.28	0	0	1	1	0	0	0	0	0	0	0	0	1	21	2.7	0	1	1	1	0
AS	8600	14.6	484	4.1	0.8	95	26.6	1	0	0	0	0	0	7460	14.2	301	4.3	0.82	20	1.3	1	0	0	0	1	0	M		26.4	0	0	1	1	0	0	0	0	0	0	0	0	1	95	26.6	1	1	1	1	0
AS	8990	13.5	471	4.5	0.66	43	0.52	1	1	0	0	0	0	8550	13.8	417	4.5	0.59	25	0.4	0	0	0	0	1	0	F		21.99	0	0	1	1	0	1	0	0	0	0	0	0	1	43	0.52	0	1	1	1	0
AS	5060	16.5	202	4.6	1.04	13	0.7	1	0	0	0	0	0	4840	15.7	217	4.5	1.09	8	0.6	1	0	0	0	0	0	M		24.22	uveitis	0	1	1	0	0	0	0	0	0	0	0	1	13	0.7	0	1	1	1	0
AS	10830	15.6	258	4.4	0.97	12	4.9	1	1	0	0	0	0	7650	15.8	274	4.5	0.86	12	2.7	1	1	0	0	0	0	M		22.99	0	0	1	1	0	0	0	0	0	0	0	0	0	12	4.9	0	1	1	1	0
AS	9810	12.3	253	3.8	0.8	75	30.8	1	1	1	0	0	0	5580	12.9	219	4.4	0.77	2	3.8	1	1	1	0	1	0	M		25.23	0	0	1	1	1	1	0	0	0	0	0	0	0	75	30.8	1	1	1	1	0
AS	6080	13.6	360	4.3	0.65	36	27.84	1	1	0	0	0	0	7110	15.2	245	4.7	0.75	2	1.07	1	1	0	0	1	0	M		19.92	0	0	1	1	0	0	0	0	0	0	0	0	0	36	27.84	1	1	1	1	0
AS	8020	12.9	316	4.2	0.62	96	16.97	1	1	0	0	0	0	7080	12.9	244	4.3	0.62	30	2.42	1	1	0	0	0	0	F	2	19.71	0	0	1	1	1	0	0	0	0	0	0	0	0	96	16.97	1	1	1	1	0
ReA	13260	14.2	401	4.3	0.71	86	86.2	0	0	1	0	0	0	10180	15.2	239	5	0.81	9	1.29	1	1	0	1	0	0	M	0.1	24.11	0	0	1	0	1	1	0	0	0	0	0	0	0	86	86.2	1	1	1	0	1
AS	7050	14.1	345	4.2	0.86	87	26	1	0	0	0	0	0	6910	14.8	249	4.5	0.84	25	4.38	1	1	0	0	0	0	M	3	22.49	0	0	1	1	1	1	0	0	0	0	0	0	1	87	26	1	1	1	1	0
AS	11910	12.5	453	4	0.53	98	40.81	1	0	0	0	0	1	7550	11.1	396	4.3	0.63	8	1.21	1	1	1	0	0	1	F	0.6	23.03	DM	0	1	1	1	0	0	0	0	0	0	0	0	98	40.81	1	1	1	1	0
AS	6750	13	383	3.9	0.82	107	61.67	1	1	0	0	0	0	6750	14.3	293	4.4	0.94	3	0.55	1	1	0	0	1	0	M	1	22.16	0	0	1	1	1	1	0	0	0	0	0	0	1	107	61.67	1	1	0	1	0
AS	7180	13.5	196	4.6	0.78	11	0.45	1	1	0	0	0	0	10290	14.4	209	4.7	0.72	3	0.31	1	1	0	0	0	0	F	2	19.49	Uterine myoma	0	0	1	0	0	0	0	0	0	0	0	1	11	0.45	0	1	0	1	0
AS	6840	16	311	4.1	0.85	27	14.22	1	0	0	0	0	0	7850	16.2	320	4.2	0.87	13	5.8	1	0	0	0	0	0	M	10	20.76	0	0	1	1	0	0	0	0	0	0	0	0	1	16	24.4	1	1	1	1	0
AS	11860	14.3	456	4.4	0.86	56	22.35	1	0	1	1	0	0	7110	14.2	413	4.1	0.88	32	8.4	1	0	1	1	0	0	M	10	18.93	Behcet	0	1	1	1	0	0	0	0	1	0	0	0	56	22.35	1	1	1	1	0
PsA	6250	14.6	201	4.5	0.73	21	0.4	1	0	0	0	0	0	4270	13.8	192	4.5	0.68	20	0.3	1	1	0	1	0	0	F	0.6		psoriasis, uveitis	0	1	1	1	0	0	1	1	1	0	0	1	21	0.4	0		0	1	0
AS	8970	12.1	320	3.8	0.69	94	24.4	1	1	0	0	0	1	10630	13.6	378	4.1	0.8	92	13.9	1	1	0	0	0	1	M	5	19.15	0	0	1	1	1	0	0	0	0	1	0	1	1	92	13.9	1		1	1	0
AS	6800	13.8	204	4.7	0.88	23	2.6	1	0	0	0	0	0	4500	13.3	174	4.6	0.98	19	9.2	1	0	0	0	0	0	M	0.5		0	0	0	1	1	1	0	0	0	0	0	0	1	23	2.6	0	1	1	1	0
AS	6440	11.9	422	4	0.56	75	4.4	1	0	0	0	0	0	5680	11.2	333	4.2	0.63	30	0.9	1	1	0	0	0	0	F	3		0	0	1	1	0	0	0	0	0	0	0	0	1	75	6.2	0		1	1	0
AS	8650	15.1	257	4.1	0.7	33	10.8	1	1	0	0	0	0	7120	15.5	234	4.6	0.81	20	3.8	1	1	0	0	0	0	M	1		0	0	1	1	0	1	0	0	0	0	0	0	1	33	10.8	1		1	1	0
PsA	6260	11.6	266	3.8	0.47	59	4	1	0	0	0	0	0	6560	11.8	308	4.1	0.47	93	11.7	1	0	0	0	0	0	F	0.6		0	0	0	0	1	1	0	1	1	0	0	0	0	93	11.7	1		0	0	1
AS	5840	15.1	259	4.5	0.96	24	1.8	1	1	0	0	0	0	5780	15	234	4.9	0.97	14	0.5	1	1	0	0	0	0	M	10		0	0	1	1	0	0	0	0	0	0	0	0	1	24	1.8	0	1	1	1	0
ReA	7110	16.8	322	4.6	0.88	9	2	1	0	0	0	0	0	8090	15.1	353	4.5	1.29	14	2	1	0	0	1	0	0	M	0.3	25.89	UC	0	1	0	1	1	1	0	0	0	1	0	1	7	2	0	0	0	0	1
PsA	10390	15.7	232	4.1	0.87	56	13.4	1	0	0	0	0	0	8720	15.6	222	4.4	0.85	26	4.4	1	0	0	0	0	0	M	0.6	31.25	gout, psoriasis, CAOD, s/p stent insertion, panic dis.	0	0	1	1	1	0	1	1	0	0	0	0	56	13.4	1		1	1	0
PsA	5680	12.7	243	4.2	0.76	26	0.9	1	0	0	0	0	0	5120	12.9	221	4.3	0.85	19	0.7	1	0	0	1	0	0	F	0.3		psoriasis, Rt. Nephrectomy d/t stone	0	0	0	1	1	0	1	1	0	0	0	0	26	1	0		1	0	1
AS	5080	13.9	180	4.2	1.03	16	0.4	1	0	0	0	0	0	7070	14.4	197	4.3	1.09	23	0.4	1	0	0	0	0	0	M	10		0	0	0	1	0	0	0	0	0	0	0	0	1	16	0.4	0		1	1	0
PsA	8940	12.5	361	3.7	0.73	95	84.8	1	0	1	0	0	1	8900	15.2	257	4.6	0.86	6	0.5	1	0	1	1	0	0	M	0.2	25.34	0	0	0	0	1	0	0	1	1	0	0	0	0	95	84.8	1		1	0	1
AS	4950	14	208	4.7	0.74	15	0.7	1	0	0	0	0	0	2990	13.8	180	4.8	0.7	9	1.2	1	1	1	0	0	1	F	1	21.93	0	0	1	1	0	0	0	0	0	0	0	0	1	15	0.7	0		1	1	0
PsA	7330	14.6	273	3.9	0.94	29	1.4	1	0	0	0	0	0	6570	14.4	265	4.1	0.96	25	1.2	1	0	0	1	0	0	M	15		0	0	0	0	1	0	0	1	1	0	0	0	0	29	1.4	0	0	0	0	1
ReA	8400	14.4	405	22	0.4	73	49	1	0	0	0	0	0	7560	14.2	268	4.5	0.87	19	2.4	1	1	1	0	0	0	M	0.3	20.76	0	1	0	0	1	0	1	0	0	0	0	0	0	73	49	1		1	0	1
AS	7850	16	352	4.3	0.87	35	10.5	1	1	0	0	0	0	8300	15.6	265	4.6	0.76	7	1.2	1	1	1	0	1	0	M	10		0	0	1	1	0	0	0	0	0	0	0	0	1	35	10.5	1		1	1	0
AS	10480	14.5	267	4.6	0.9	30	3.3	1	0	0	0	0	0	7240	14.4	253	4.9	0.83	12	1.5	1	1	0	0	0	0	M	15	26.67	0	0	1	1	1	1	0	0	0	1	0	0	0	30	3.3	0	0	1	1	0
AS	7920	11.8	268	3.9	0.71	70	40.3	1	1	0	0	0	0	8800	14.6	257	4.7	0.83	16	6.2	1	1	1	0	0	0	M	1		0	0	1	1	0	1	0	0	0	0	0	0	0	70	40.3	1		1	1	0
UnD	6240	16.5	250	4.7	0.8	15	1	1	0	0	0	0	0	5500	16.9	235	4.6	0.84	12	1.5	1	0	0	0	0	0	M	2		uveitis	0	0	1	0	0	0	0	0	1	0	0	0	15	1	0	0	1	1	0
AS	5420	15.1	239	4.1	0.69	56	33.2	1	0	0	0	0	0	5830	13.6	244	4.2	0.69	28	17.2	1	1	0	0	0	0	M	3		HBV,uveitis	0	1	1	1	0	0	0	0	1	0	0	1	56	33.2	1	0	1	1	0
EnA	7370	12.6	335	4.1	0.54	33	1.4	1	1	0	0	0	0	10160	12.9	358	3.8	0.47	42	7.9	0	1	0	0	0	0	F			UC	0	0	0	1	0	0	0	0	0	1	0	0	33	1.4	0		0	0	1
AS	10300	15.8	326	4.3	0.92	39	11.4	1	0	0	0	0	0	8720	15.1	299	4.5	0.88	26	16.2	1	1	0	0	0	0	M	20	26.99	uveitis	0	1	1	0	0	0	0	0	1	0	0	0	39	11.4	1		1	1	0
AS	8050	14.3	261	4.5	0.72	25	3.6	1	0	0	0	0	0	5680	14.9	286	4.7	0.85	21	1.9	1	0	0	0	0	0	M	20		psoriasis	0	1	1	0	0	0	1	0	0	0	0	0	25	3.6	0		1	1	0
AS	8390	14.5	360	4.3	0.36	7	0.5	1	0	0	0	0	0	4590	13.3	452	4.4	0.63	10	0.3	1	1	0	0	0	0	F	2		0	0	1	1	0	0	0	0	0	0	0	0	0	7	0.5	0	1	1	1	0
AS	6600	12.8	303	4.3	0.56	29	1.4	1	0	0	0	0	0	7850	14.2	305	4.5	0.59	20	1	1	0	0	0	0	0	F	4	26.06	0	0	1	1	1	0	0	0	0	0	0	0	1	29	1.4	0	1	1	1	0
AS	6460	12.6	273	4	0.77	17	12.6	1	1	0	0	0	0	6250	13.9	263	4.3	0.86	18	9.8	1	1	0	0	0	0	M	0.3	19.69	0	0	1	1	0	0	0	0	0	0	0	0	1	17	12.6	1		1	1	0
AS	4970	15.5	239	4.3	0.97	14	0.3	1	0	0	0	0	0	6650	15.9	175	3.9	0.96	59	17.9	1	1	1	0	0	0	M	28		uveitis	0	1	1	0	0	0	0	0	1	1	1	1	14	0.3	0		1	1	0
ReA	5650	16.5	154	4.5	1.03	10	0.4	1	1	0	0	0	0	6670	16.8	165	4.2	1.12	12	0.6	0	0	0	0	0	0	M	1	22.76	0	0	1	0	1	0	1	0	0	0	0	0	0	10	0.4	0	0	1	0	1
AS	9040	16.5	227	4.5	0.9	33	7.7	1	1	0	0	0	0	8850	15.9	250	4.6	0.95	18	2.8	1	1	0	0	0	0	M	0.5		Behcet	0	1	1	1	1	0	0	0	0	0	0	1	33	7.7	0		1	1	0
AS	6010	13	307	4.6	0.56	46	28.8	1	1	0	0	0	0	4320	12.4	263	4.5	0.48	2	0.4	1	1	0	0	0	0	F	2	18.59	0	0	0	1	1	0	0	0	0	0	0	0	1	46	28.8	1	1	1	1	0
AS	5690	14.7	242	4.8	1	13	0.9	1	1	0	0	0	0	5000	15.5	246	4.7	1.11	14	0.5	1	1	0	0	0	0	M	5		0	0	0	1	1	0	1	0	0	0	0	0	1	13	0.9	0	0	1	1	0
AS	16580	13.5	370	4.2	0.84	39	2.28	1	1	0	0	0	0	8780	12.4	264	4.6	0.66	10	0.6	1	1	0	0	0	0	F	10		0	0	1	1	0	0	0	0	0	0	0	0	1	39	2.28	0		1	1	0
AS	7000	13.2	486	3.5	0.94	90	77.5	1	0	0	0	0	0	10700	15.9	360	4.3	0.9	55	38.1	1	1	1	0	0	0	M	1	22.46	0	0	1	1	0	0	0	0	0	0	0	0	1	90	77.5	1	0	1	1	0
AS	11850	13.8	350	4.4	0.65	40	9.11	1	1	0	0	0	0	16.36	14.9	365	4.7	0.78	18	0.8	1	1	0	0	0	0	M	3		0	0	1	1	0	0	0	0	0	0	0	0	1	40	9.11	1	1	1	1	0
UnD	5380	10.8	362	4.5	0.46	50	0.3	1	0	0	0	0	0	4190	10.3	332	4.2	0.48	28	0.3	1	1	0	0	0	0	F	4		0	0	1	1	1	0	0	0	0	0	0	0	1	50	0.3	0		0	0	1
AS	9560	15.3	300	4.3	0.78	45	36.7	1	0	0	0	0	0	7200	15.6	264	4.6	0.8	19	11.9	1	1	0	0	0	0	M	30	27.7	0	0	1	1	0	0	0	0	0	0	0	0		45	36.7	1		1	1	0
AS	7960	14.2	213	3.5	0.75	23	43.9	1	0	0	0	0	0	8120	15.8	260	4.6	0.88	13	4	1	0	0	0	1	0	M	2		psoriasis	0	1	1	1	0	0	1	1	0	0	0	0	23	43.9	1	1	1	1	0
UnD	8110	15.6	274	4.7	0.84	11	1.51	1	1	1	1	0	0	7880	16.2	256	4.8	0.87	15	0.4	1	1	1	1	0	0	M	1		0	0	1	0	0	0	0	0	0	0	0	0	1	11	1.51	0		1	0	1
UnD	11450	12.8	430	4	0.55	14	1.12	1	1	0	0	0	0	5440	12.6	361	3.9	0.48	21	3.5	1	1	0	0	0	0	F	1		0	0	1	0	1	1	0	0	0	1	0	0	1	14	1.12	0		1	0	1
PsA	6620	15.8	267	4.7	0.51	7	0.38	1	0	0	1	0	0	5650	14.5	218	4.5	0.51	2	0.3	1	0	0	1	0	0	F	2		psoriasis(20YA)	0	0	0	1	1	0	1	1	0	0	0	1	7	0.38	0		0	0	1
PsA	13410	14.1	286	4.2	0.61	45	0.84	1	0	0	0	0	0	12960	13.1	389	4.3	0.9	49	0.77	1	0	0	1	0	0	F	0.3		pustular psoraisis	0	0	0	1	1	0	1	1	0	0	0	1	45	0.84	0		1	0	1
UnD	6140	15.2	256	4.5	0.79	13	0.4	1	0	0	0	0	0	9250	15.1	229	4.4	0.93	2	0.43	1	0	0	0	0	0	M	1		0	0	1	0	0	0	0	0	0	0	0	0	1	13	0.4	0	1	1	0	1
UnD	8160	15.2	282	4.8	0.72	11	1.8	1	0	0	0	0	0	8220	15.3	258	4.8	0.76	25	2	1	0	1	0	0	0	M	0.5		0	0	1	0	1	0	0	0	0	0	0	0	0	11	1.8	0	1	1	0	1
AS	10070	12.4	413	4	0.83	114	35.2	1	0	0	0	0	0	8130	13.9	256	4.5	0.81	27	2.3	1	1	0	0	0	0	M	0.4		3살 때 소아마비	0	1	1	0	0	0	0	0	0	0	0	0	114	35.2	1	1	1	1	0
AS	4140	16.2	222	4.8	1.01	8	17	1	1	0	0	0	0	5070	16.8	206	4.9	1.01	2	0.85	1	1	0	0	0	0	M	0.4		0	0	1	1	1	0	0	0	0	0	0	0	1	8	17	1		1	1	0
AS	10830	15.6	258	4.4	0.97	12	4.94	1	1	0	0	0	0	8400	16.3	258	4.4	0.92	12	5.14	1	1	0	0	0	0	M	10		0	0	1	1	0	0	0	0	0	0	0	0	1	12	4.94	0	1	1	1	0
AS	8660	14.8	242	4.1	0.72	64	14.19	1	1	0	0	0	0	6920	15.1	218	4.4	0.63	25	3.76	1	1	0	0	0	0	M	8	18.37	0	0	0	0	0	0	0	0	0	0	0	0	1	64	14.19	1		1	1	0
AS	5170	16.3	275	4.7	0.81	14	0.91	1	1	0	0	0	0	6530	16.4	287	4.6	0.94	10	1.07	1	1	0	0	0	0	M		36.09	0	0	1	1	0	0	0	0	0	0	0	0	1	14	0.91	0	0	1	1	0
AS	9650	16.2	20	4.6	0.97	30	2.8	1	1	0	0	0	0	5650	14.9	222	4.2	0.73	14	0.6	1	1	0	0	0	0	M	0.6		0	0	0	1	0	0	0	0	0	0	0	0	0	30	2.8	0		1	1	0
AS	9060	15.9	364	4.7	0.76	45	17.18	1	0	0	0	0	0	8120	16.9	298	4.5	0.82	13	5.9	1	1	0	0	0	0	M	4		0	0	1	1	0	0	0	0	0	0	0	0	0	45	17.18	1		1	1	0
AS	8130	13.5	385	3.8	0.96	71	4.3	1	1	0	0	0	0	8200	15.1	309	4.2	0.82	34	2.3	1	1	0	0	0	0	M	0.3	20.42	0	0	1	1	0	1	0	0	0	0	0	0	1	71	4.3	0	1	1	1	0
AS	8970	11.7	307	3.5	0.82	99	51	1	0	1	0	0	1	9830	11.6	259	3.9	0.84	89	44.89	1	1	1	1	0	1	M	20	25.54	0	0	0	1	0	0	0	0	0	0	0	0	1	99	51	1		1	1	0
ankylosing spondylitis
Reactive arthritis
Psoriatic arthritis
Enteropahic arthritis
Anterior uveitis
Undifferentiated SpA

## Sheet: Admission
Dx	Adm route (ER=0, OPD=1)	WBC_0	Hb_0	PLT_0	Alb_0	Cr_0	ESR_0	CRP_0	NSAID_0	steroid_0	SSZ_0	MTX_0	TNF_0	WBC_at_6_month	Hb_at_6month	PLT_at_6month	Alb_at_6month	Cr_at_6month	ESR_at_6month	CRP_at_6month	NSAID_at_6month	steroid_at_6month	SSZ_at_6month	MTX_at_6month	TNF_at_6month	Gender	Adm Date	BMI	Underlying Dz	fever	HLAB27	IBP	pph.arthritis	enthesitis	Pre_Infection	psoriasis_Hx	psoriasis_current	uveitis	IBD	Family Hx	NSAIDs	ESR	CRP	CRP elevation	SI_MRI	SI_XR	ASAS_axial	ASAS_pph.
ReA	1	7120	10	467	3.1	0.56	120	75.5	0	1	0	0	0	\	12.4	327	4	0.57	67	7.6	1	1	1	1	0	F	17	22.43	synovitis of lt. knee	38.4	1	0	1	0	1	0	0	0	0	0	0	120	75.5	1	1	1	1	0
ReA	0	10790	13.6	352	3.8	0.57	83	133.3	1	1	0	0	0	7160	12.9	296	4.2	0.66	50	14.6	1	1	1	0	0	M	12	17.96	0	38.9	1	1	1	0	1	0	0	0	0	0	1	83	133.3	1		0	0	1
AS	0	6660	12	313	3.8	0.7	3	4.2	1	1	1	0	0	4450	13	323	4.2	0.67	8	0.4	0	0	0	0	0	F	8	17.75	0	39	0	1	1	0	0	0	0	0	0	0	0	3	4.2	0	1	1	1	0
AnU	0	3460	12.8	189	4.3	0.48	10	1.2	0	0	0	0	0	4640	13.4	199	5	0.73	12	0.7	0	0	0	0	0	F	6	19.47	0	38.7	0	0	1		1	0	0	1	0	0	0	10	1.2	0	1		0	1
UnD	0	17310	15.7	335	3.8	0.73	75	297	1	1	0	0	0	7390	15.4	342	4.7	0.94	5	0.7	1	0	0	0	1	M	25	24.11	0	38.6	1	0	1	1	0	0	0	0	0	0	1	75	297	1	1	1	1	0
PsA	0	19420	12.8	273	3.5	0.9	62	238.3	1	1	0	1	0	8170	11.6	487	2.8	0.66	47	19.1						M	9	22.53	psoriasis, A.fib	38.7	0	0	1	1	0	1	1	0	0	0	0	62	238.3	1		0	0	1
UnD	0	12750	12	480	3.6	0.61	97	54.2	1	1	0	1	0	8080	8.9	543	2.1	0.42	97	217.1	1	1	0	0	1	M	27	20.52	gastric adenoca.	38.7	1	0	1	1	0	0	0	0	0	0	0	97	54.2	1		0	0	1
AS	1	8670	7.5	312	2.1	0.73	77	101.3	0	1	0	0	0	14880	8	307	3.2	0.81	76	8.7	1	1	1	1	0	M	7	19.4	CD	38.4	1	1	1	1	0	0	0	0	0	0	0	77	101.3	1		1	1	0
EnA	0	10710	13.3	345	3.5	0.8	42	97.93	1	1	0	0	0	5210	14.4	274	4.3	0.79	14	8.97	1	0	0	0	0	M	10	20.76	UC(pancolitis),( 1996년 7월 local에서 UC(pancolitis) 진단)	39.4	2	0	1	1	0	0	0	0	1	0	0	42	97.93	1			0	1
AS	0	14610	11.6	546	3.6	0.74	120	135.1	0	0	0	0	0	5740	11.8	303	4.4	0.92	109	45.07	1	1	1	0	0	M	38	22.94	0	38.9	2	1	1	1	0	0	0	0	0	0	0	120	135.1	1	1	1	1	0
ReA	1	6030	13.7	150	3.8	0.87	45	171.76	0	1	0	1	0	10090	14.9	228	4.4	0.8	9	0.8	1	1	0	0	0	M	15	27.64	0	39.5	0	0	1	0	1	0	0	0	0	0	0	45	171.76	1		0	0	1
ReA	1	10620	11.3	120	3.8	0.84	120	236.2	1	1	1	0	0	6300	12.7	334	4.8	0.93	2	2.69	1	1	1	0	0	M	9	22.84	0	39	1	0	1	1	1	0	0	1	0	0	0	120	236.2	1		1	1	0
ReA	0	18320	11.1	506	3.3	0.65	114	205.57	1	0	0	0	0	9420	13.6	357	4.3	0.78	34	11.52	1	0	0	0	0	F	10	22.67	0	38.8	0	0	1	0	1	0	0	0	0	0	1	114	205.57	1			0	1
ReA	1	5480	12.7	153	3.7	0.6	40	106.09	1	0	1	0	0	4950	13.7	224	4.5	0.63	13	0.7	0	0	0	0	0	F	15	19.53	thyroid cancer,DM	38.8	2	0	1	0	2	0	0	0	0	0	1	40	106.09	1			0	1
ReA	0	29900	13.9	316	3.6	1.05	22	141.77	1	0	0	0	0	7100	15	243	4.2	0.87	22	141.77	0	0	0	0	0	F	10	20.54	0	38.7	0	0	1	0	1	0	0	0	0	0	1	22	141.77	1			0	1
AS	1	4520	8.4	274	2.7	3.13	79	257	1	1	1	0	0	6490	8.9	125	3.5	5.64	2	2.52	0	1	0	0	1	M	10	24.22	psoriasis, IgAN,HTN	38.7	1	1	1	0	0	1	0	0	0	0	1	79	257	1	1	1	1	0
ReA	1	9100	10.2	602	3.5	0.71	120	158	1	1	1	0	0	7380	14.2	283	5.3	0.89	2	3.03	1	0	1	0	0	M	20	19.31	HIV, Syphilis	39.1	0	0	1	1	1	0	0	0	0	0	0	120	158	1		1	0	1
AnU	0	14100	10.9	534	3.8	0.67	120	186	0	0	0	0	0	4040	12.8	256	4.5	0.76	48	1.98	0	0	0	0	0	F	9	21.56	0	39.2	0	0	1	0	2	0	0	1	0	0	0	120	186	1			0	1
ReA	0	13110	13.4	343	3.8	1.06	72	133	1	0	0	0	0	14760	14.9	306	4.6	0.93	29	2.42						M	20	25.28	HTN	39	1	0	1	1	1	0	0	0	0	0	1	72	133	1	1	1	0	1
ReA	0	7890	13.4	276	4.7	0.79	51	3.2	0	0	0	0	0	7020	12.6	281	4.7	0.72	35	1.45	0	0	0	0	0	F	15	28.23	A-fib w/ MVR	39	0	0	1	1	1	0	0	0	0	0	0	51	3.2	0			0	1
ReA	0	16710	14.4	381	3.9	0.8	81	9.62	1	1	0	0	0	8840	14.6	250	4.6	1.1	16	0.14	1	1	0	1	0	M	24	21.89	약 11년전 Rheumatic fever	38.7	0	0	1	0	2	0	0	0	0	0	1	81	9.62	1			0	1
UnD	1	8010	15.1	310	5.2	0.9	2	1.35	1	0	0	0	0	6350	16.1	226	5.2	0.9	6	0.2	1	0	1	0	0	M	12	18.94	0	38.9	1	1	1	1	0	0	0	0	0	0	1	2	1.35	0	0	0	1	0
UnD	1	7740	13.8	282	4.3	0.8	74	1.3	1	0	1	0	0	5410	15.1	236	4.9	0.9	26	0.3	1	0	1	0	0	M	26	25.61	0	39.8	1	1	1	1	N	0	0	0	0	0	1	74	1.3	0	0	0	1	0
ReA	0	19650	13.6	319	3.6	0.9	43	3.26	1	1	0	0	0	10580	16	216	5	1.1	4	0.1	1	1	0	0	1	M	19	26.12	0	38.7	1	0	1	1	1	0	0	0	0	0	1	43	3.26	0		1	0	1
UnD	0	8100	14.1	204	3.7	0.95	30	76.9	1	1	0	0	0	3900	14.8	205	4.1	0.92	7	0.4	1	1	1	0	0	M	15	24.62	0	38.3	0	0	1	0	1	0	0	0	0	0	1	30	76.9	1	1	1	0	1
ReA	1	10110	12.4	436	3.5	0.6	98	20.9	1	0	0	0	0	8900	15.5	332	4.9	0.9	18	0.45	0	0	0	0	1	M	8	19.71	0	38.6	1	0	1	0	1	0	0	0	0	0	1	98	20.9	1	0	1	0	1
		7
